# Supplementary material for: Integrative Taxonomy of Polynema (Doriclytus) (Hymenoptera: Mymaridae) from Oriental China: Three New Species and Five New Records Revealed by Morphological and Molecular Analyses
Source: Insects. 2025 Nov 15;16(11):1166. doi: 10.3390/insects16111166 (PMC12653764; doi:10.3390/insects16111166)
Supplement: Supplementary file 1 [file insects-16-01166-s001.zip › insects-3918768-Table S1. Kimura 2-parameter (K2P) intra- and interspecific pairwise distances.xlsx]

## Sheet: MatrixOutput
	Polynema_acutum_PX108768	Polynema_acutum_PX108769	Polynema_acutum_PX108770	Polynema_acutum_PX108771	Polynema_acutum_PX108772	Polynema_acutum_PX108776	Polynema_acutum_PX108777	Polynema_daliense_PX108785	Polynema_daliense_PX108786	Polynema_daliense_PX108787	Polynema_daliense_PX108766	Polynema_longicornia_PX108778	Polynema_alalatum_PX108773	Polynema_alalatum_PX108774	Polynema_alalatum_PX108775	Polynema_alalatum_PX108779	Polynema_bicolorigastra_PX108762	Polynema_bicolorigastra_PX108763	Polynema_bicolorigastra_PX108764	Polynema_bicolorigastra_PX108765	Polynema_bicolorigastra_PX108788	Polynema_bicolorigastra_PX108789	Polynema_bicolorigastra_PX108767	Polynema_dhenkunde_PX108783	Polynema_dunense_PX108759	Polynema_dunense_PX108760	Polynema_dunense_PX108761	Polynema_dunense_PX108784	Polynema_tyakshiense_PX108780	Polynema_tyakshiense_PX108781	Polynema_tyakshiense_PX108782	Polynema_tyakshiense_PX108790
Polynema_acutum_PX108768
Polynema_acutum_PX108769	0.0021322
Polynema_acutum_PX108770	0.0107334	0.0129073
Polynema_acutum_PX108771	0.00426782	0.00641374	0.0150685
Polynema_acutum_PX108772	0.0021322	0.00427353	0.0107334	0.00641374
Polynema_acutum_PX108776	0.00426782	0.00641374	0.0150685	0	0.00641374
Polynema_acutum_PX108777	0.0021322	0.00427353	0.00856892	0.00641374	0.00427353	0.00641374
Polynema_daliense_PX108785	0.0739248	0.0762396	0.0832906	0.0786176	0.0762396	0.0786176	0.0762396
Polynema_daliense_PX108786	0.0739248	0.0762396	0.0832906	0.0786176	0.0762396	0.0786176	0.0762396	0
Polynema_daliense_PX108787	0.0739248	0.0762396	0.0832906	0.0786176	0.0762396	0.0786176	0.0762396	0	0
Polynema_daliense_PX108766	0.0739248	0.0762396	0.0832906	0.0786176	0.0762396	0.0786176	0.0762396	0	0	0
Polynema_longicornia_PX108778	0.0326735	0.034881	0.0393444	0.0349098	0.034881	0.0349098	0.034881	0.0785652	0.0785652	0.0785652	0.0785652
Polynema_alalatum_PX108773	0.0370983	0.0393254	0.0438187	0.0415765	0.0393254	0.0415765	0.0393254	0.0738242	0.0738242	0.0738242	0.0738242	0.0303965
Polynema_alalatum_PX108774	0.0370983	0.0393254	0.0438187	0.0415765	0.0393254	0.0415765	0.0393254	0.0738242	0.0738242	0.0738242	0.0738242	0.0303965	0
Polynema_alalatum_PX108775	0.0370983	0.0393254	0.0438187	0.0415765	0.0393254	0.0415765	0.0393254	0.0738242	0.0738242	0.0738242	0.0738242	0.0303965	0	0
Polynema_alalatum_PX108779	0.0393444	0.0415765	0.0460825	0.0438353	0.0415765	0.0438353	0.0415765	0.0761904	0.0761904	0.0761904	0.0761904	0.0304052	0.0107334	0.0107334	0.0107334
Polynema_bicolorigastra_PX108762	0.0905698	0.0929338	0.0928794	0.0905097	0.0905698	0.0905097	0.0929338	0.0808336	0.0808336	0.0808336	0.0808336	0.0880945	0.0857416	0.0857416	0.0857416	0.0905097
Polynema_bicolorigastra_PX108763	0.0905698	0.0929338	0.0928794	0.0905097	0.0905698	0.0905097	0.0929338	0.0808336	0.0808336	0.0808336	0.0808336	0.0880945	0.0857416	0.0857416	0.0857416	0.0905097	0
Polynema_bicolorigastra_PX108764	0.0905698	0.0929338	0.0928794	0.0905097	0.0905698	0.0905097	0.0929338	0.0808336	0.0808336	0.0808336	0.0808336	0.0880945	0.0857416	0.0857416	0.0857416	0.0905097	0	0
Polynema_bicolorigastra_PX108765	0.0905698	0.0929338	0.0928794	0.0905097	0.0905698	0.0905097	0.0929338	0.0808336	0.0808336	0.0808336	0.0808336	0.0880945	0.0857416	0.0857416	0.0857416	0.0905097	0	0	0
Polynema_bicolorigastra_PX108788	0.0905698	0.0929338	0.0928794	0.0905097	0.0905698	0.0905097	0.0929338	0.0808336	0.0808336	0.0808336	0.0808336	0.0880945	0.0857416	0.0857416	0.0857416	0.0905097	0	0	0	0
Polynema_bicolorigastra_PX108789	0.0905698	0.0929338	0.0928794	0.0905097	0.0905698	0.0905097	0.0929338	0.0808336	0.0808336	0.0808336	0.0808336	0.0880945	0.0857416	0.0857416	0.0857416	0.0905097	0	0	0	0	0
Polynema_bicolorigastra_PX108767	0.0905698	0.0929338	0.0928794	0.0905097	0.0905698	0.0905097	0.0929338	0.0808336	0.0808336	0.0808336	0.0808336	0.0880945	0.0857416	0.0857416	0.0857416	0.0905097	0	0	0	0	0	0
Polynema_dhenkunde_PX108783	0.107755	0.110159	0.11008	0.110248	0.107755	0.110248	0.110159	0.117512	0.117512	0.117512	0.117512	0.107755	0.110159	0.110159	0.110159	0.115079	0.115002	0.115002	0.115002	0.115002	0.115002	0.115002	0.115002
Polynema_dunense_PX108759	0.095367	0.0977479	0.102594	0.0953091	0.0977479	0.0953091	0.0977479	0.0831765	0.0831765	0.0831765	0.0831765	0.100261	0.095367	0.095367	0.095367	0.0953091	0.0461018	0.0461018	0.0461018	0.0461018	0.0461018	0.0461018	0.0461018	0.115079
Polynema_dunense_PX108760	0.0978092	0.100196	0.105057	0.0977479	0.100196	0.0977479	0.100196	0.0855618	0.0855618	0.0855618	0.0855618	0.100196	0.0978092	0.0978092	0.0978092	0.0977479	0.0460825	0.0460825	0.0460825	0.0460825	0.0460825	0.0460825	0.0460825	0.117592	0.00641374
Polynema_dunense_PX108761	0.0954339	0.0978092	0.102653	0.095367	0.0978092	0.095367	0.0978092	0.0831921	0.0831921	0.0831921	0.0831921	0.0978092	0.0954339	0.0954339	0.0954339	0.095367	0.0438353	0.0438353	0.0438353	0.0438353	0.0438353	0.0438353	0.0438353	0.115165	0.00426782	0.0021322
Polynema_dunense_PX108784	0.0978092	0.100196	0.105057	0.0977479	0.100196	0.0977479	0.100196	0.0855618	0.0855618	0.0855618	0.0855618	0.100196	0.0978092	0.0978092	0.0978092	0.0977479	0.0460825	0.0460825	0.0460825	0.0460825	0.0460825	0.0460825	0.0460825	0.117592	0.00641374	0	0.0021322
Polynema_tyakshiense_PX108780	0.0738702	0.0761904	0.0809017	0.0785652	0.0761904	0.0785652	0.0761904	0.0506582	0.0506582	0.0506582	0.0506582	0.0714664	0.0832906	0.0832906	0.0832906	0.0833407	0.0904586	0.0904586	0.0904586	0.0904586	0.0904586	0.0904586	0.0904586	0.115165	0.0976527	0.100094	0.0976958	0.100094
Polynema_tyakshiense_PX108781	0.0833996	0.0857416	0.0905097	0.0881512	0.0857416	0.0881512	0.0857416	0.0575937	0.0575937	0.0575937	0.0575937	0.0809486	0.0929338	0.0929338	0.0929338	0.0929973	0.100196	0.100196	0.100196	0.100196	0.100196	0.100196	0.100196	0.115165	0.102544	0.105004	0.102594	0.105004	0.00856548
Polynema_tyakshiense_PX108782	0.0833996	0.0857416	0.0905097	0.0881512	0.0857416	0.0881512	0.0857416	0.0575937	0.0575937	0.0575937	0.0575937	0.0809486	0.0929338	0.0929338	0.0929338	0.0929973	0.100196	0.100196	0.100196	0.100196	0.100196	0.100196	0.100196	0.115165	0.102544	0.105004	0.102594	0.105004	0.00856548	0
Polynema_tyakshiense_PX108790	0.0833996	0.0857416	0.0905097	0.0881512	0.0857416	0.0881512	0.0857416	0.0575937	0.0575937	0.0575937	0.0575937	0.0809486	0.0929338	0.0929338	0.0929338	0.0929973	0.100196	0.100196	0.100196	0.100196	0.100196	0.100196	0.100196	0.115165	0.102544	0.105004	0.102594	0.105004	0.00856548	0	0

## Sheet: Caption
Table. Estimates of Evolutionary Divergence between Sequences
The number of base substitutions per site from between sequences are shown. Analyses were conducted using the Kimura 2-parameter model [1]. This analysis involved 32 nucleotide sequences. Codon positions included were 1st+2nd+3rd+Noncoding. All ambiguous positions were removed for each sequence pair (pairwise deletion option). There were a total of 470 positions in the final dataset. Evolutionary…
1. Kimura M. (1980). A simple method for estimating evolutionary rate of base substitutions through comparative studies of nucleotide sequences. Journal of Molecular Evolution 16:111-120.
2. Tamura K., Stecher G., and Kumar S. (2021). MEGA 11: Molecular Evolutionary Genetics Analysis Version 11. Molecular Biology and Evolution https://doi.org/10.1093/molbev/msab120.
Disclaimer: Although utmost care has been taken to ensure the correctness of the caption, the caption text is provided "as is" without any warranty of any kind. Authors advise the user to carefully check the caption prior to its use for any purpose and report any errors or problems to the authors immediately (www.megasoftware.net). In no event shall the authors and their employers be liable for a…
